# Supplementary material for: Development and implementation of a risk assessment tool for broiler farm biosecurity and a health intervention plan in the Netherlands, Greece, and Cyprus
Source: Poult Sci. 2022 Dec 9;102(2):102394. doi: 10.1016/j.psj.2022.102394 (PMC9811215; doi:10.1016/j.psj.2022.102394)
Supplement: Supplementary file 2 [file mmc2.xlsx]

## Sheet: all
Supplemtal Table S2: Data of each farm for four cycle (pre-intervention 1 and 2, and post-intervention 1 and 2). Country A = the Netherlands, B = Cyprus, C = Greece.
Farm	Country	House	Cycle	Post/Pre-intervention cycle	Number of chicks placed	Start of cycle	Thinning	Date of slaughter	Average age at slaughter	Mortality (%)	FCR	Construction year	Antimicrobial use	Number of antimicrobial treatments per cycle	Number of days treated with antimicrobials	Footpad Lesion scores
1	A	2	1-1	pre	36720	2020-02-24	yes	2020-04-07	43	5	NA	2018	no	0	0	86.5
1	A	2	1-2	pre	28080	2020-04-27	no	2020-06-05	39	7.6	NA	2018	yes	2	5	10
1	A	2	2-1	post	32580	2020-06-15	yes	2020-07-27	42	5.2	NA	2018	yes	1	3	2
1	A	2	2-2	post	35730	2020-08-03	yes	2020-09-15	43	5.5	NA	2018	yes	1	3	29
2	A	1	1-1	pre	150000	2020-07-05	NA	NA	NA	NA	NA	2016	no	0	0	NA
2	A	1	1-2	pre	150000	2020-08-23	NA	NA	NA	NA	NA	2016	no	0	0	NA
2	A	1	2-1	post	150000	2020-10-10	NA	NA	NA	NA	NA	2016	yes	1	3	NA
2	A	1	2-2	post	150000	2021-01-23	NA	NA	NA	NA	NA	2016	no	0	0	NA
3	A	4	1-1	pre	28980	2020-09-02	no	2020-10-16	44	6.6	1.533	2012	no	0	0	NA
3	A	4	1-2	pre	29980	2020-10-21	no	2020-12-04	44	8.7	1.563	2012	no	0	0	NA
3	A	4	2-1	post	28160	2020-12-10	no	2021-01-22	43	5.3	1.515	2012	no	0	0	NA
3	A	4	2-2	post	30000	2021-01-27	no	2021-03-12	44	7.3	1.59	2012	no	0	0	NA
5	A	5	1-1	pre	46800	2020-06-15	NA	2020-07-28	43	NA	NA	NA	no	0	0	NA
5	A	5	1-2	pre	45450	2020-08-05	NA	NA	NA	NA	NA	NA	yes	1	3	NA
5	A	5	2-1	post	46665	2020-09-12	NA	NA	NA	NA	NA	NA	yes	1	3	NA
5	A	5	2-2	post	46265	2020-11-09	NA	2020-12-22	43	NA	NA	NA	yes	1	4	NA
6	A	4	1-1	pre	17000	2020-07-31	no	2020-09-11	42	1.33	NA	2019	no	0	0	0
6	A	4	1-2	pre	17500	2020-09-18	no	2020-10-31	43	5.8	NA	2019	yes	1	3	0
6	A	4	2-1	post	16000	2020-11-10	no	2020-12-21	41	2.06	NA	2019	no	0	0	8
6	A	4	2-2	post	22800	2021-01-08	yes	2021-02-18	41	3.28	NA	2019	no	0	0	118
7	A	1	1-1	pre	31000	2020-07-17	no	2020-08-25	39	3.3	NA	NA	yes	1	3	9
7	A	1	1-2	pre	31000	2020-09-04	no	2020-10-13	39	4.4	NA	NA	yes	1	3	5
7	A	1	2-1	post	31000	2020-10-23	no	2020-12-01	39	5.9	NA	NA	yes	2	6	7
7	A	1	2-2	post	31500	2021-01-05	no	2021-02-10	36	2.91	NA	NA	no	0	0	2
8	A	1	1-1	pre	20500	2020-07-06	yes	2020-08-20	45	3.1	NA	2012	no	0	0	5
8	A	1	1-2	pre	20000	2020-09-02	no	2020-10-13	41	4.2	NA	2012	no	0	0	4
8	A	1	2-1	post	20000	2020-10-28	no	2020-12-09	42	1	NA	2012	no	0	0	73
8	A	1	2-2	post	20050	2020-12-22	yes	2021-02-02	42	2.7	NA	2012	no	0	0	19
9	A	2	1-1	pre	40000	2020-07-10	yes	2020-08-20	41	1.88	1.536	2016	yes	2	8	0
9	A	2	1-2	pre	35204	2020-08-28	yes	2020-10-08	41	2.62	1.515	2016	yes	2	6	3.5
9	A	2	2-1	post	28900	2020-10-16	yes	2020-11-28	43	2.9	1.678	2016	yes	1	3	7.5
9	A	2	2-2	post	41826	2020-12-11	yes	2021-01-19	39	3.49	1.505	2016	yes	3	9	1
10	A	1	1-1	pre	30000	2020-05-12	no	2020-06-22	41	1.6	NA	2017	no	0	0	2
10	A	1	1-2	pre	30000	2020-07-02	no	2020-08-14	43	1.9	NA	2017	no	0	0	17
10	A	1	2-1	post	30000	2020-08-24	no	2020-10-05	42	3	NA	2017	no	0	0	37
10	A	1	2-2	post	30000	2020-10-15	no	2020-11-24	40	2.7	NA	2017	no	0	0	50
11	A	1	1-1	pre	NA	2020-08-25	NA	NA	NA	NA	NA	NA	no	0	0	17.5
11	A	1	1-2	pre	NA	2020-10-12	NA	NA	NA	NA	NA	NA	yes	1	NA	NA
11	A	1	2-1	post	NA	2020-12-15	NA	NA	NA	NA	NA	NA	yes	1	3	25
11	A	1	2-2	post	NA	2021-02-03	NA	NA	NA	NA	NA	NA	yes	2	9	65
12	A	1	1-1	pre	17000	2020-06-29	yes	2020-08-15	47	7.86	1.64	1988	yes	2	5	7
12	A	1	1-2	pre	14500	2020-08-20	yes	2020-10-03	44	4.47	1.68	1988	no	0	0	7
12	A	1	2-1	post	14550	2020-10-16	yes	2020-11-28	43	6.4	1.52	1988	no	0	0	5
12	A	1	2-2	post	14240	2020-12-11	yes	2021-01-22	42	3.63	1.68	1988	no	0	0	4
13	A	7	1-1	pre	36430	2020-09-19	yes	2020-10-29	40	4.5	1.573	2010	no	0	0	16
13	A	7	1-2	pre	36430	2020-11-07	yes	2020-12-17	40	NA	1.533	2010	no	0	0	18
13	A	7	2-1	post	34600	2020-12-26	yes	2021-02-03	39	5.8	1.511	2010	yes	1	4	1
13	A	7	2-2	post	36025	2021-02-13	yes	2021-03-25	40	4.1	1.555	2010	no	0	0	10
14	A	2	1-1	pre	50600	2020-09-09	yes	2020-10-24	45	3.6	1.26	2010	no	0	0	<50
14	A	2	1-2	pre	49770	2020-10-28	yes	2020-12-09	42	3.54	1.217	2010	yes	1	3	<50
14	A	2	2-1	post	NA	2021-01-06	NA	NA	NA	NA	1.168	2010	yes	1	3	<50
14	A	2	2-2	post	49980	2021-03-10	yes	2021-04-22	43	2.25	1.22	2010	yes	1	3	<50
15	B	2	1-1	pre 1	17250	2020-01-17	yes	2020-02-27	41	2.3	1.7	2006	yes	3	11	110
15	B	2	1-2	pre 2	17000	2020-03-31	yes	2020-05-13	43	1.9	1.65	2006	yes	1	3	22
15	B	2	2-1	post 1	14500	2020-06-09	no	2020-07-20	41	4.5	1.47	2006	no	0	0	22
15	B	2	2-2	post 2	15000	2020-08-18	yes	2020-10-02	45	4.1	1.85	2006	no	0	0	19
16	B	4	1-1	pre 1	19000	2019-12-10	yes	2020-01-22	43	3	1.64615	2004	yes	3	12	88.5
16	B	4	1-2	pre 2	20900	2020-02-14	yes	2020-03-28	43	5.8	1.69308	2004	yes	3	14	117
16	B	4	2-1	post 1	18550	2020-04-24	yes	2020-06-06	43	1.94	1.62805	2004	no	0	0	25
16	B	4	2-2	post 2	17000	2020-07-03	yes	2020-08-18	46	3.01	1.74901	2004	yes	2	6	47
17	B	1	1-1	pre 1	23600	2020-01-03	yes	2020-02-13	41	1.07	1.59957	2012	yes	3	12	158
17	B	1	1-2	pre 2	23000	2020-03-10	yes	2020-04-25	46	1.25	1.70592	2012	yes	1	3	67
17	B	1	2-1	post 1	20500	2020-05-22	yes	2020-07-03	42	2.65	1.66895	2012	yes	2	7	31
17	B	1	2-2	post 2	20000	2020-07-31	yes	2020-09-14	45	1.74	1.93599	2012	no	0	0	40
18	B	1	1-1	pre 1	17000	2020-01-31	yes	2020-03-11	40	1.49	2.16449	2018	no	0	0	121
18	B	1	1-2	pre 2	16700	2020-04-07	yes	2020-05-21	44	2.7	1.64507	2018	no	0	0	25
18	B	1	2-1	post 1	15000	2020-06-16	yes	2020-07-28	42	2.88	1.6204	2018	yes	2	8	55
18	B	1	2-2	post 2	16000	2020-08-28	yes	2020-10-09	42	1.9	1.60413	2018	no	0	0	32
19	B	2	1-1	pre 1	18000	2019-12-13	yes	2020-01-24	42	5.9	1.51203	2000	yes	2	7	85
19	B	2	1-2	pre 2	18000	2020-02-21	yes	2020-03-31	39	1.8	1.59821	2000	yes	1	3	62
19	B	2	2-1	post 1	17200	2020-05-01	yes	2020-06-15	45	2.4	1.72119	2000	yes	1	3	27
19	B	2	2-2	post 2	17250	2020-07-10	yes	2020-08-19	40	1.29	1.75222	2000	yes	2	6	16
20	B	1	1-1	pre 1	14000	2019-12-23	yes	2020-02-06	45	1.2	1.83417	2000	yes	3	11	99.5
20	B	1	1-2	pre 2	14000	2020-03-03	no	2020-04-09	37	1.04	1.74	2000	yes	2	6	38.5
20	B	1	2-1	post 1	12500	2020-05-19	yes	2020-06-29	41	2.9	1.9346	2000	no	0	0	34
20	B	1	2-2	post 2	10000	2020-07-31	yes	2020-09-11	42	2.75	1.79199	2000	no	0	0	61
21	B	1	1-1	pre 1	16500	2020-01-07	yes	2020-02-19	43	0.5	1.79007	2015	yes	3	11	194
21	B	1	1-2	pre 2	16550	2020-03-17	no	2020-04-29	43	7.4	1.72352	2015	yes	1	6	85
21	B	1	2-1	post 1	15500	2020-05-22	yes	2020-07-01	40	2.2	1.62793	2015	no	0	0	18
21	B	1	2-2	post 2	16500	2020-08-04	yes	2020-09-17	44	2	1.6048	2015	no	0	0	25
22	C	22	1-1	pre 1	9480	2019-12-18	yes	2020-01-25	38	4.23	1.6	1965	yes	3	6	91.5
22	C	22	1-2	pre 2	9000	2020-02-19	yes	2020-04-03	44	6.37	1.62	1965	yes	1	2	42.5
22	C	22	2-1	post 1	10000	2020-04-18	yes	2020-05-28	40	3.58	1.65	1965	yes	3	7	75
22	C	22	2-2	post 2	10000	2020-06-16	yes	2020-08-02	47	5.74	1.75	1965	yes	3	7	54.5
22	C	23	1-1	pre 1	9440	2019-12-18	yes	2020-01-31	44	4.15	1.57	1965	yes	3	6	82.25
22	C	23	1-2	pre 2	9000	2020-02-19	yes	2020-04-06	47	3.91	1.64	1965	yes	1	2	68
22	C	23	2-1	post 1	11960	2020-04-23	yes	2020-06-08	46	4.78	1.64	1965	yes	3	6	62.5
22	C	23	2-2	post 2	10000	2020-06-16	yes	2020-08-03	48	5.67	1.63	1965	yes	3	6	56.5
23	C	24	1-1	pre 1	27000	2020-01-19	yes	2020-03-02	43	5.34	1.69	1975	yes	3	7	NA
23	C	24	1-2	pre 2	25640	2020-03-27	yes	2020-05-13	47	4.89	1.68	1975	yes	3	5	56.5
23	C	24	2-1	post 1	27000	2020-05-25	yes	2020-07-13	49	4.59	1.68	1975	yes	2	4	65
23	C	24	2-2	post 2	27200	2020-07-21	yes	2020-09-05	46	5.16	1.57	1975	yes	3	6	70.5
23	C	25	1-1	pre 1	27000	2020-01-19	yes	2020-03-05	46	3.92	1.66	1975	yes	3	7	NA
23	C	25	1-2	pre 2	25660	2020-03-27	yes	2020-05-13	47	4.3	1.7	1975	yes	3	5	58.5
23	C	25	2-1	post 1	27200	2020-05-25	yes	2020-07-13	49	6.85	1.72	1975	yes	3	7	64.5
23	C	25	2-2	post 2	27200	2020-07-21	yes	2020-09-04	45	4.61	1.56	1975	yes	3	6	75.5
24	C	26	1-1	pre 1	16720	2020-01-19	yes	2020-03-03	44	3.82	1.55	1975	yes	3	7	77.5
24	C	26	1-2	pre 2	16700	2020-03-27	yes	2020-05-08	42	5.32	1.51	1975	yes	3	5	81
24	C	26	2-1	post 1	16700	2020-05-25	yes	2020-07-07	43	2.53	1.48	1975	yes	3	6	75.5
24	C	26	2-2	post 2	18880	2020-07-17	yes	2020-08-29	43	5.13	1.45	1975	yes	3	6	91.5
24	C	27	1-1	pre 1	16680	2020-01-19	yes	2020-03-02	43	4.48	1.68	1973	yes	2	5	91.5
24	C	27	1-2	pre 2	16700	2020-03-27	yes	2020-05-10	44	5.05	1.72	1973	yes	3	5	84.5
24	C	27	2-1	post 1	16700	2020-05-25	yes	2020-07-09	45	7.96	1.76	1973	yes	3	6	60.5
24	C	27	2-2	post 2	18880	2020-07-17	yes	2020-08-31	45	6.7	1.65	1973	yes	3	6	61.5
25	C	28	1-1	pre 1	22300	2020-01-29	yes	2020-03-09	40	9.44	1.64	1982	yes	3	7	79
25	C	28	1-2	pre 2	22300	2020-04-04	yes	2020-05-18	44	7.78	1.67	1982	yes	3	4	51
25	C	28	2-1	post 1	22300	2020-05-30	yes	2020-07-17	48	8.69	1.77	1982	yes	2	6	55.5
25	C	28	2-2	post 3	24240	2020-10-02	yes	2020-11-12	41	3.61	1.53	1982	yes	2	5	51
25	C	29	1-1	pre 1	12600	2020-01-29	yes	2020-03-10	41	5.37	1.52	1982	yes	3	7	106.3
25	C	29	1-2	pre 2	12600	2020-04-04	yes	2020-05-15	41	4.28	1.5	1982	yes	2	4	60.5
25	C	29	2-1	post 1	12600	2020-05-30	yes	2020-07-15	46	5.02	1.51	1982	yes	4	9	60.5
25	C	29	2-2	post 2	13500	2020-07-24	yes	2020-09-07	45	10.47	1.54	1982	yes	3	6	38
25	C	30	1-1	pre 1	19300	2020-01-29	yes	2020-03-10	41	7.22	1.58	1982	yes	3	7	94
25	C	30	1-2	pre 2	19300	2020-04-04	yes	2020-05-16	42	8.63	1.65	1982	yes	2	4	77.5
25	C	30	2-1	post 1	19300	2020-05-30	yes	2020-07-14	45	6.23	1.69	1982	yes	4	9	54
25	C	30	2-2	post 3	19440	2020-09-29	yes	2020-11-07	39	3.79	1.59	1982	yes	1	2	59
26	C	31	1-1	pre 1	21800	2019-12-26	yes	2020-02-10	46	3.1	1.61	1970	yes	3	7	24
26	C	31	1-2	pre 2	21800	2020-02-25	yes	2020-04-08	43	5.17	1.75	1970	yes	3	7	106.5
26	C	31	2-1	post 1	22900	2020-04-18	yes	2020-06-01	44	6.1	1.72	1970	yes	3	7	38.5
26	C	31	2-2	post 2	21920	2020-06-12	yes	2020-07-27	45	7.82	1.75	1970	yes	3	7	34.5
27	C	32	1-1	pre 1	17000	2019-12-13	yes	2020-01-28	46	3.31	1.57	1970	yes	2	5	61
27	C	32	1-2	pre 2	17000	2020-02-14	yes	2020-04-01	47	9.35	1.46	1970	yes	2	6	40.5
27	C	32	2-1	post 1	21100	2020-04-11	yes	2020-05-26	45	6.61	1.81	1970	yes	4	8	34
27	C	32	2-2	post 2	22000	2020-06-05	yes	2020-07-18	43	6.82	1.63	1970	yes	4	10	50
28	C	33	1-1	pre 1	11000	2020-01-07	yes	2020-02-19	43	8.81	1.58	1967	yes	3	6	100
28	C	33	1-2	pre 2	No flock placed							1967
28	C	33	2-1	post 1	10300	2020-05-10	yes	2020-06-22	43	3.09	1.6	1967	yes	2	4	69.5
28	C	33	2-2	post 2	11640	2020-07-03	yes	2020-08-18	46	4.05	1.51	1967	yes	3	8	59.5
29	C	34	1-1	pre 1	9000	2020-01-07	yes	2020-02-21	45	9.33	1.71	1967	yes	3	6	114
29	C	34	1-2	pre 2	9000	2020-03-18	yes	2020-04-30	43	4.38	1.71	1967	yes	3	6	122.5
29	C	34	2-1	post 1	7700	2020-05-10	yes	2020-06-18	39	4.06	1.57	1967	yes	2	4	74.5
29	C	34	2-2	post 2	9620	2020-07-07	yes	2020-08-25	49	7.67	1.73	1967	yes	3	7	68.5
30	C	35	1-1	pre 1	19000	2020-01-12	yes	2020-02-29	48	4.53	1.78	1971	yes	3	7	122
30	C	35	1-2	pre 2	19000	2020-03-18	yes	2020-05-06	49	4.08	1.73	1971	yes	3	6	53
30	C	35	2-1	post 1	21100	2020-05-19	yes	2020-07-06	48	6.21	1.72	1971	yes	4	10	54
30	C	35	2-2	post 2	18000	2020-07-14	yes	2020-08-31	48	7.77	1.64	1971	yes	1	2	61
31	C	36	1-1	pre 1	14800	2019-12-30	yes	2020-02-16	48	6.22	1.67	1974	yes	3	6	120
31	C	36	1-2	pre 2	14800	2020-03-11	yes	2020-04-21	41	3.57	1.58	1974	yes	2	4	154
31	C	36	2-1	post 1	14800	2020-05-01	yes	2020-06-14	44	4.16	1.57	1974	yes	2	5	72.5
31	C	36	2-2	post 2	15040	2020-06-23	yes	2020-08-10	48	7.51	1.63	1974	yes	2	5	62
