# Supplementary material for: Development and implementation of a risk assessment tool for broiler farm biosecurity and a health intervention plan in the Netherlands, Greece, and Cyprus
Source: Poult Sci. 2022 Dec 9;102(2):102394. doi: 10.1016/j.psj.2022.102394 (PMC9811215; doi:10.1016/j.psj.2022.102394)
Supplement: Supplementary file 3 [file mmc3.xls]

## Sheet: General farm info
BiosEcurity assessment (BEAT) tool biosecurity - Healthy Livestock
Introduction
This draft Risk Analysis Tool is based on literature review of risks for major Dutch broiler diseases, including existing scoring systems for biosecurity (with special attention to Dutch scoring systems and the Biocheck.UGent). The format anticipates on the format of the health plans to be worked out, which are based on the (FAO) risk zoning (red-orange-green).
Farm characteristics
Name company/farmer:
Address, residence:
nr. broiler houses/nr. broilers per house:
Guideline to veterinarian and broiler farmer
Step 1 Define on-farm risk zones
Download a Google Earth map of the farm location and color the risk zones (red-orange-green) (example added)
Make a schematic drawing of the farm location and color the risk zones, and identify the buildings, stables, storage sites, pathways et cetera.
Example
Step 2 Go through the risk analysis tool
Answer the questions belonging to the different zones and transition lines between zones (see tabs). Each question can be answered by means of a scroll menu in the colored column. The tabs 'Transition O-G' and 'GREEN ZONE' should be filled out for each broiler house on the farm. The reddish colors in the column Farm Score are the points of attention.
Step 3 Interpretation
The answers entered by the scroll lists will be automatically scored in the Farm Score column. Veterinarian and farmer: please analyze together the generated scores and discuss: where are opportunities for improvements? In the Overall scores tab at the end of the document, an overview of the farm scores per theme and a graphical representation is provided. The point distribution system (fully com…
Step 4 Health plan
Make an action plan with SMART formulated (Specific, Measurable, Achievable, Relevant, and Time-bound) preventative actions per zone and transition line between zones for strenghtening of on-farm biosecurity and also consider who is responsible for the execute the intervention.

## Sheet: RED ZONE
BEAT tool Healthy Livestock
RED ZONE [Location and surroundings of the functional farm areas]
	Risk factors	Objectives	Compliance		Additional remarks	Division of points		Farm score
			(scroll lists)
R1	Poultry density in area	< ... / km2	yes			1 - 0		1	R1
R2	Distance to nearest poultry farm	> 1 km	> 1 km			1 - 0.5 - 0		1	R2
R3	Shortest distance to public road with daily animal transports	> 250 m	> 250 m			1 - 0.5 - 0.3 - 0		1	R3
R4	Spread of poultry litter/manure on surrounding fields	never	never			1 - 0.3 - 0		1	R4
R5	Spread of other farm animal litter/manure on surrounding fields	never	often			1 - 0.3 - 0		0	R5
R6	Mowing of premises	never	often			1 - 0.5 - 0		0	R6
R7	Ploughing in surrounding fields	never	often			1 - 0.5 - 0		0	R7
R8	Water ponds present within radius of 1 km	no	no			1 - 0		1	R8
R9	Migratory birds route in the vicinity within radius of 1 km	no	no			1 - 0		1	R9
R10	Pest animal pressure in surroundings	limited	medium			1 - 0.5 - 0		0.5	R10
					(higher score is less risk)	(max=10)		6.5
	Overall risk estimation RED ZONE (by veterinarian/farmer: low-medium-high))				medium
	Preventative provisions	Objectives	Compliance
			(scroll lists)
R11	Parking area visitors/farm employees in red zone	yes	yes			1 - 0		1	R11
	Separation 'dirty' - 'clean' area^: location of dirty road in red zone. Accessible from the dirty road are:
R12	* filling points of feed storage bins/silo’s	yes	no			1 - 0		0	R12
R13	* collecting points of manure	yes	yes			1 - 0		1	R13
R14	* collecting points of cadavers	yes	yes			1 - 0		1	R14
						(max=4)		3
					OVERALL BIOSECURITY SCORE RED ZONE (higher score is less risk):	(max=14)		9.5
					Percentage of maximum score:			0.678571
	^Dirty road is relatively easily accessible for visitors, feed suppliers, cadaver and manure collection transports.
	[Clean road is part of the internal orange zone, and preserved for supply and collection of animals (in cleaned and disinfected lorries) and internal farm movements]

## Sheet: Transition R-O
BEAT tool Healthy Livestock
TRANSITION LINES between RED and ORANGE zone
	Risk factors	Objectives/advices	Compliance		Additional remarks	Division of points		Farm score
			(scroll lists)
TA1	Access of personnel/visitors	Access of passenger cars in orange zone prohibited	mostly			1-0.5-0.3-0		0.5	TA1
TA2		Limited number of farm visitors (only the strict necessary)	yes			1 - 0		1	TA2
TA3		Poultry-free downtime of visitors of 48 hours	sometimes			1 - 0.5 - 0		0.5	TA3
TA4		Well located hygiene lock with dirty and clean area available	no			1 - 0		0	TA4
		Provision of hygiene lock with:
TA5		* company footwear	yes			1 - 0		1	TA5
TA6		* company clothes/overalls	yes			1 - 0		1	TA6
TA7		* hand hygiene facilities	yes			1 - 0		1	TA7
TA8		* shower	no			1 - 0		0	TA8
TA9		* adequate hygiene protocol for visitors/employees\farmer available	no			1 - 0		0	TA9
TA10		Correct use of hygiene lock provisions by farm workers	mostly			1-0.5-0.3-0		0.5	TA10
TA11		Correct use of hygiene lock provisions by visitors	mostly			1-0.5-0.3-0		0.5	TA11
TA12	Access of transport vehicles	Access exclusively for poultry transport vehicles	yes			1 - 0		1	TA12
TA13		Access limited to in-advance-thoroughly-cleaned-and-disinfected transport vehicles	never			1 - 0.5 - 0		0	TA13
TA14		Cleaning and disinfection of tires before entering the orange zone (all transports)	never			1 - 0.5 - 0		0	TA14
TA15	Access of wild birds (and pest animals)	No open access via water ponds or the like to orange zone (farm yard)	yes			1 - 0		1	TA15
TA16		No open access via water ponds or the like to outdoor poultry areas	yes			1 - 0		1	TA16
TA17		Facilities for driving wild birds away from farm yard/outdoor areas	no			1 - 0		0	TA17
					(higher score is less risk)	(max=17)		9
	Preventative provisions		Compliance
			(scroll lists)
TA18	Separation orange and red zone by fence/wire and entrance gate		no			1 - 0		0	TA18
TA19	Arrival sign		no			1 - 0		0	TA19
TA20	Registration of visitors		no			1 - 0		0	TA20
						(max=3)		0
					OVERALL BIOSECURITY SCORE TRANSITION ZONE R-O:	(max=20)		9
					Percentage of maximum score:			0.45

## Sheet: ORANGE ZONE
BEAT tool Healthy Livestock
ORANGE ZONE (Farm Yard)
	Risk factors	Objectives/advices	Compliance		Additional remarks	Division of points		Farm score
			(scroll lists)
O1	Position of broiler houses relative to internal-external logistic lines	Internal poultry husbandry routes not crossed over by other (non-poultry related) transport routes (farm dairy cattle transport routes etc.)	yes			1 - 0		1	O1
O2		External transport routes not close to (air inlet of) broiler houses (< .. m)	yes			1 - 0		1	O2
						1 - 0
O3	Cadaver storage	Cooled cadaver storage (... degrees C)	no			1 - 0		0	O3
O4		Cadavers not accessible for wild birds, rodents	yes			1 - 0		1	O4
O5	Manure storage	No manure storage in orange zone	yes		[if yes,skip O6 and O7]	1 - 0		1	O5
O6		Storage present, but no manure from previous production rounds	no			0.3 - 0		0	O6
O7		Storage present, not accessible for wild birds, rodents, ..	no			0.3 - 0		0	O7
O8	Feed storage	Regular cleaning of feed silos (... / ...)	no			1 - 0		0	O8
O9		Storage not accessible for wild birds, rodents, ..	yes			1 - 0		1	O9
O10	Storage of bedding materials	Storage not accessible for wild birds, rodents, ..	yes			1 - 0		1	O10
O11	Other poultry species	Not present	yes		[if yes, skip O12]	1 - 0		1	O11
O12		Only backyard flock-like present, not close to broiler houses, > .. m	no			0.5 - 0		0	O12
O13	Other farm animal species	Not present	yes		[if yes, skip O14]	1 - 0		1	O13
O14		Only hobby-like present, not close to broiler houses, > .. m				0.5 - 0		0	O14
O15	Rodents/insects	Limited pest animal pressure	medium			1 - 0.5 - 0		0.5	O15
O16		Systematic, integrated pest control	yes			1 - 0		1	O16
O17		No hiding places near stables (plants, piles, dirt, ..)	little			1 - 0.5 - 0		0.5	O17
O18	Wild birds	No open water ponds on farm yard	yes		[if yes, skip O19]	1 - 0		1	O18
O19		When open water ponds present: covered with nets	no			0.5 - 0		0	O19
O20		No trees/bushes near stables	none			1 - 0.5 - 0		1	O20
O21		Collection of roof runoff rainwater in gutters	no			1 - 0		0	O21
O22	Contaminated farm yard surfaces	Cleanliness surfaces, not contaminated with feces, ..	low			1 - 0.5 - 0		0	O22
					(higher score is less risk)	(max=17)		12
	Preventative provisions	Objectives	Compliance
			(scroll lists)
O23	Cleaning and disinfection of farm yard	Broom cleaning of paved surfaces	never			1-0.5-0		0	O23
O24		Regular cleaning of paved surfaces (high pressure water sprayer) risk of airborne transmission?	never			1-0.5-0		0	O24
O25		Regular disinfection of paved surfaces	never			1-0.5-0		0	O25
						(max=3)		0
					OVERALL BIOSECURITY SCORE ORANGE ZONE:	(max=20)		12
					Percentage of maximum score:			0.6

## Sheet: Transition O-G
BEAT tool Healthy Livestock
TRANSITION LINES between ORANGE and GREEN zone			Broiler house^ nr: ....
	Risk factors	Objectives/advices	Compliance		Additional remarks	Division of points		Farm score
			(scroll lists)
TB1	Access of personnel/visitors	Entree room with dirty and clean area as hygiene lock available	no			1 - 0		0	TB1
		Provision of entree room with:
TB2		* broiler house specific footwear	no			1 - 0		0	TB2
TB3		* broiler house specific clothes/overalls	no			1 - 0		0	TB3
TB4		* hand hygiene facilities	no			1 - 0		0	TB4
TB5		* shower	no			1 - 0		0	TB5
TB6		* adequate hygiene protocol for visitors/employees\farmer available	no			1 - 0		0	TB6
TB7		Barn hygiene protocol for visitors and farmer/farm employees	no			1 - 0		0	TB7
TB8		Correct use of entree room provisions by farm workers	never			1-0.5-0.3-0		0	TB8
TB9		Correct use of entree room provisions by visitors	never			1-0.5-0.3-0		0	TB9
TB10	Access of materials	Cleaning materials before entering clean area of barn entrance room	never			1-0.5-0.3-0		0	TB10
TB11		Disinfecting materials before entering clean area et cet.	never			1-0.5-0.3-0		0	TB11
TB12	Access of wild birds (and pest animals)	No open access via water ponds or the like to orange zone (farm yard)	yes			1 - 0		1	TB12
TB13		No open access via water ponds or the like to outdoor poultry areas	yes			1 - 0		1	TB13
TB14		Facilities for driving wild birds away from farm yard/outdoor areas	no			1 - 0		0	TB14
					(higher score is less risk)	(max=14)		2
	Preventative provisions
	..
					OVERALL BIOSECURITY SCORE TRANSITION ZONE O-G:	(max=14)		2
					Percentage of maximum score:			0.142857
	^To be completed for each broiler house on the farm

## Sheet: GREEN ZONE
BEAT tool Healthy Livestock
GREEN ZONE (broiler houses)		Broiler house^ nr.: ......
	Risk factors	Objectives/advices	Compliance		Additional remarks	Division of points		Farm score
			(scroll lists)
G1	Introduction by purchased animals	No introduction of purchased chickens (only hatching eggs)	yes			1 - 0		1	G1
G2		Limited number of hatchery origins	1			1-0.5-0		1	G2
G3		Limited number of breeder flocks	2			1-0.5-0		0.5	G3
G4		Health status of breeder flocks	low or unknown			1-0.5-0		0	G4
G5	Introduction by bedding/enrichment materials	Bringing in (enrichment) materials (e.g. straw) before population	yes			1 - 0		1	G5
G6	Introduction by contaminated feed	Concentrates are heat processed (pelleted/extruded)	no			1 - 0		0	G6
G7		Unprocessed feed (roughage a.o) has a quality quarantee (GMP)	no			1 - 0		0	G7
G8	Introduction by drinking water	Regular examination of drinking water quality (every 12 months)	yes			1 - 0		1	G8
G9		Regular flushing of water pipes (1/ week)	no			1 - 0		0	G9
G10		Regular cleaning and disinfection of waterpipes and reservoirs	once per round			1-0.5-0.3-0		0.5	G10
G11		No use of surface water	yes			1 - 0		1	G11
G12	Thinning	No thinning	no		[if yes, skip G13,G14,G15,G16 ]	1 - 0		0	G12
G13		If thinning: clean/disinfected bird collection crates	yes			0.2 - 0		0.2	G13
G14		If thinning: barn specific clothing and footwear for catching team	no			0.2 - 0		0	G14
G15		If thinning: hygiene protocol for catching team	no			0.2 - 0		0	G15
G16		Correct compliance cathing team with hygiene demands	never			0.2-0.1-0		0	G16
G17	Depopulation	Barn specific clothing and footwear for catching team	no			0.2 - 0		0	G17
G18		Hygiene protocol for catching team	no			0.2 - 0		0	G18
G19		Correct compliance cathing team with hygiene demands	never			0.2-0.1-0		0	G19
G20		Clean/disinfected bird collection crates	yes			0.3 - 0		0.3	G20
G21	Spread of pathogens between consecutive flocks	Smooth surfaces broiler houses (no hiding/breeding places for insects)	many seams and cracks			1 - 0.5 - 0		0	G21
G22		Cleaning between rounds	always			1-0.5-0.3-0		1	G22
G23		Disinfection between rounds	always			1-0.5-0.3-0		1	G23
G24		Downtime period (vacancy period)	>= 7 days			1 - 0.5 -0		1	G24
G25	Spread between farm broiler houses	All in-all out (one age, max. 7 days difference, of birds on farm)	yes			1 - 0		1	G25
G26		Broiler house specific farm employee(s)	no			1 - 0		0	G26
G27		House specific equipment available (brooms, ..)	no			1 - 0		0	G27
G28	Removal of dead birds from the house	Daily removal of dead birds	yes			1 - 0		1	G28
G29		Cleaning of dead bird transport materials (e.g. buckets ) after use	no			1 - 0		0	G29
G30	Rodents/insects	Limited pest animal pressure	medium			1 - 0.5 - 0		0.5	G30
G31		Systematic, integrated pest animal control in the broiler house	yes			1 - 0		1	G31
G32	Wild birds	Facilities for keeping wild birds out (e.g. mesh for fan openings)	no			1 - 0		0	G32
G33	Outdoor broiler areas	No uncovered outside areas present	yes		[if yes, skip G34, G35]	1 - 0		1	G33
G34		If present: facilities for keeping wild birds out	yes			0.4- 0		0.4	G34
G35		If present: changing footwear between outdoor bird areas	yes			0.2- 0		0.2	G35
					(higher score is less risk)	(max=26)		14.6
	Preventative provisions	Objective	Compliance
			(scroll lists)		daily
G36	Cleaning and disinfection of entree room	Broom clean keeping of entree room during round	never		weekly	1-0.5-0.3-0		0	G36
G37		Cleaning between production rounds	no		occasional	1 - 0		0	G37
G38		Disinfection between production rounds	no		never	1 - 0		0	G38
G39	Cleaning and disinfection of broiler house	Cleaning between production rounds	always			1-0.5-0		1	G39
G40		Disinfection between production rounds	always			1-0.5-0		1	G40
					(higher score is less risk)	(max=6)		2
					OVERALL BIOSECURITY SCORE GREEN ZONE:	(max=32)		16.6
					Percentage of maximum score:			0.51875
	^To be completed for each broiler house on the farm

## Sheet: Overall scores
Overall farm scores on biosecurity regarding the zones and transition lines between the zones
	FARM SCORE
Zones and transition lines	% of maximum score	(higher % is less risk)
RED ZONE	0.678571
Transition line Red-Orange	0.45
ORANGE ZONE	0.6
Transition line Orange-Green	0.142857
GREEN ZONE	0.51875

## Sheet: scroll lists
compliance		manure				Don't change this list! Neccessary for scroll menu's
yes	no	never		always		We will make it some way invisible
no	yes	sometimes		sometimes
		often		never
low		Distance		always		overall smooth surfaces
medium		> 1 km		mostly		some seams and cracks
high		0,5-1 km		sometimes		many seams and cracks
		< 0,5 km		never
pest animal		> 250 m		none		high
limited		<= 250 m		little		medium
medium		<= 150 m		many		low or unknown
high		<= 50 m
high		frequent		1		1
medium		sometimes		2		2
low		never		>= 3		>= 3 or unknown
weekly				>= 7 days		daily
once per round				>= 3 days		weekly
yearly				none		occasional
never
daily
weekly
occasional
never
